# Supplementary material for: Tremor, finger and hand dexterity and force steadiness, do not change after mental fatigue in healthy humans
Source: PLoS One. 2022 Aug 10;17(8):e0272033. doi: 10.1371/journal.pone.0272033 (PMC9365124; doi:10.1371/journal.pone.0272033)
Supplement: S1 File — (XLSX) [file pone.0272033.s001.xlsx]

## Sheet: Control
	Sb1	Sb2	Sb3	Sb4	Sb5	Sb6	Sb7	Sb8	Sb9	Sb10	Sb11	Sb12	Sb13	Sb14	Sb15	Average PA d
PA s	93	110	99	95	132	114	104	107	101	117	108	118	116	100	111	108.333
	96	112	93	89	118	107	99		93	105	110	116	106	100	107	103.643
	91	111	96	92	123	107	92	103	94	90	108	110	112	97	116	102.8
	94	103	100	95	112	108	97	111	94	99	109	112		96	110	102.857
	89	108	96	90	104	100	98	102	100	102	110	114	107	102	125	103.133
	89	104	93	97	111	110	89	115	92	102	103	111	105	100	105	101.733
	94	99	100	92	110	100	98	106	95	100	110	115	113	107	112	103.4
	89	111	95	93	115	93	103	106	99	103	106	130	116	97	113	104.6
	96	115	98	94	114	116	102	104	97	111	116	126	109	105	112	107.667
	92	99	99	94	112	108	102	107	100	100	104	117	108	111	118	104.733
	95	100	93	93	119	110	84	105	99	100	105	130	98	112	124	104.467
	Sb1	Sb2	Sb3	Sb4	Sb5	Sb6	Sb7	Sb8	Sb9	Sb10	Sb11	Sb12	Sb13	Sb14	Sb15	Average PA s
PA d	66	86	70	65	83	83	69	69	62	73	79	83	74	64	71	73.1333
	68	73	72	65	80	63	72		70	65	75	76	75	74	78	71.8571
	61	70	68	70	71	74	67	73	69	67	75	77	78	64	68	70.1333
	60	98	72	77	72	72	86	74	70	69	70	75		63	65	73.0714
	60	70	72	70	78	79	69	74	70	86	66	71	70	65	64	70.9333
	62	65	72	66	71	75	75	76	67	68	71	75	78	69	65	70.3333
	62	79	93	63	69	74	70	62	65	71	75	74	82	70	71	72
	62	73	72	58	75	73	73	73	66	69	70	84	73	70	75	71.0667
	68	77	67	65	67	106	79	69	67	66	75	82	75	72	66	73.4
	59	68	69	71	72	84	71	76	64	67	75	75	76	78	60	71
	63	67	77	70	78	77	69	73	70	70	73	82	70	73	60	71.4667
	Sb1	Sb2	Sb3	Sb4	Sb5	Sb6	Sb7	Sb8	Sb9	Sb10	Sb11	Sb12	Sb13	Sb14	Sb15	Average O2							Average O2	Average borg
O2	98	99	99	98	96	99	99	97	99	98	96	97	97	96	97	97.6667							97.6667
	98	97	98	98	97	99	97		99	95	96	96	97	97	97	97.2143							97.2143	3.35714
	97	98	97	98	97	99	99	96	98	96	95	96	96	96	96	96.9333							96.9333	3.6
	97	97	97	98	97	98	99	96	98	98	96	98		97	97	97.3571							97.3571	3.48214
	98	98	97	98	97	99	99	98	98	97	96	97	96	97	96	97.4							97.4	3.48333
	98	98	97	98	97	99	98	97	99	98	96	97	96	98	96	97.4667							97.4667	3.48333
	98	97	98	98	96	99	99	97	99	98	96	97	96	98	97	97.5333							97.5333	3.41667
	96	98	99	99	97	98	99	97	98	97	96	97	98	97	96	97.4667							97.4667	3.41667
	98	98	98	99	96	99	99	97	99	97	97	98	96	98	96	97.6667							97.6667	3.28333
	98	98	97	99	97	99	99	97	98	97	96	96	96	99	97	97.5333							97.5333	3.25
	98	98	98	99	98	99	98	98	98	98	96	98	98	97	97	97.8667							97.8667	3.15
	Sb1	Sb2	Sb3	Sb4	Sb5	Sb6	Sb7	Sb8	Sb9	Sb10	Sb11	Sb12	Sb13	Sb14	Sb15	Average borg
Borg	6	5	7	1	5	3	2		3	1	3	1	2	4	4	3.35714
	7	5	6	1	5	2	2	7	3	1	4	1	3	4	3	3.6
	7	5	6	1	5	1	2	6	3.25	1	3	1		4.5	3	3.48214
	7	4	6	1	5	2	2	6	3.25	1	3	1	3	5	3	3.48333
	7	4	6	1	5	2	1	7	3.25	2	3	1	3	4	3	3.48333
	7	4	6	1	5	2	1	7	3.25	1	3	1	3	4	3	3.41667
	9	3	7	1	4	2	1	7	3.25	1	3	1	2	4	3	3.41667
	8	3	7	1	3	1	1	8	3.25	1	3	1	2	4	3	3.28333
	7	3	7	1	3	1	1	7	3.25	2	3	2	1	4.5	3	3.25
	6	3	7	1	3	1	1	7	3.25	1	3	3	1	3	4	3.15
	Sb1	Sb2	Sb3	Sb4	Sb5	Sb6	Sb7	Sb8	Sb9	Sb10	Sb11	Sb12	Sb13	Sb14	Sb15	Average Fr
		65.3	64	73	58.3	52.7	57.7	81		59	60	68	75	70	63.7	65.2077
Fr card	52.6667	63.6667	58.3333	64.6667	57.6667	56	62	76.037		62	60.6667	66.3333	67	71	62.6667	62.9074
	55	62	56.3333	71.3333	65.6667	53.3333	65	81.3333		61.6667	59	66.3333	73.3333	67.6667	66.3333	64.5952
	55.3333	64.3333	61.6667	67	60	59	60.3333	76.6667		61	60	67		75	72.6667	64.6154
	53	65.6667	57.3333	66.6667	62.3333	55.6667	72.6667	77		63	57.6667	65	63	76.3333	64	64.2381
	52.6667	65.6667	59	67.3333	63	60.6667	63	77.3333		55.6667	58	64.6667	64	68	59	62.7143
	50.6667	62.6667	59	65	63	54.6667	57	76		68	59.6667	73	64.3333	55.6667	63.3333	62.2857
	61	64.6667	60	71.3333	57.3333	54.3333	64	78.3333		61	61	66.6667	68	60.3333	65.3333	63.8095
	54.6667	65.3333	56.3333	61.6667	59.3333	54	66.6667	73.3333		60.3333	57.3333	72.3333	68.6667	59.6667	62	62.2619
	52.6667	65.3333	59.3333	67	58.6667	58	66.3333	71.6667		60.6667	57	70	71.6667	57.3333	60	62.5476
	52	63.6667	60.6667	70	61	54	74.3333	72.6667		60	59	66.6667	66.6667	70.3333	62.3333	63.8095

## Sheet: Intervention
	Sb1	Sb2	Sb3	Sb4	Sb5	Sb6	Sb7	Sb8	Sb9	Sb10	Sb11	Sb12	Sb13	Sb14	Average PA d
PA S	117	111	104	110	113	106	108	105	92	120	140	104	99	110	109.929
	102	109	110	103	126	104	114	114	101	123	138	106	94	120	111.714
	109	113	105	107	131	90	114	109	104	120	140	105	92	120	111.357
	108	113	102	112	134	99	116	105	98	118	130	100	85	126	110.429
	99	113	102	106	129	99	116	111	97	118	135	96	88	118	109.071
	95	103	112	102	130	99	112	111	98	118	137	99	91	122	109.214
	105	106	126	103	136	91	111	101	100	119	113	99	93	133	109.714
	100	111	112	107	139	91	103	112	101	110	115	102	81	112	106.857
	105	107	101	105	147	92	109	99	104	113	135	103	89	122	109.357
	104	115	104	104	140	108	106	107		113	128	101	92	116	110.615
	110	107	111	109	145	98	107	106		118	101	114	89	121	110.462
	Sb1	Sb2	Sb3	Sb4	Sb5	Sb6	Sb7	Sb8	Sb9	Sb10	Sb11	Sb12	Sb13	Sb14	Average PA s
PA D	83	77	72	64	83	71	74	70	60	79	93	60	61	75	73
	65	78	70	63	87	76	77	92	68	81	89	61	68	86	75.7857
	67	82	77	64	87	75	77	72	64	81	85	63	63	78	73.9286
	59	71	65	67	87	70	73	70	69	77	102	52	63	84	72.0714
	67	82	71	61	81	70	79	96	64	80	86	53	65	79	73.8571
	66	69	60	72	88	76	72	104	64	75	87	53	60	70	72.5714
	70	72	75	64	92	61	76	69	73	80	79	51	61	81	71.7143
	58	76	99	54	95	64	69	71	71	80	85	76	68	82	74.8571
	64	69	86	67	100	70	69	65	74	83	87	58	63	78	73.7857
	66	71	76	56	97	68	70	75		79	83	55	64	84	72.6154
	69	75	78	91	94	64	73	78		78	81	66	59	75	75.4615
	Sb1	Sb2	Sb3	Sb4	Sb5	Sb6	Sb7	Sb8	Sb9	Sb10	Sb11	Sb12	Sb13	Sb14	Average O2
O2	97	98	95	99	98	99	98	97	99	99	98	97	99	98	97.9286	97.6667						0.000221077
	97	96	96	98	99	98	97	96	99	98	98	95	99	99	97.5	97.2143
	97	97	96	98	99	98	99	96	99	99	98	98	99	99	98	96.9333
	98	97	97	98	99	99	99	96	97	98	97	96	99	99	97.7857	97.3571
	97	97	98	98	99	99	98	96	98	98	97	97	99	99	97.8571	97.4
	98	98	97	99	99	97	98	96	99	99	97	96	98	99	97.8571	97.4667
	97	98	99	98	99	98	99	97	97	99	97	98	98	99	98.0714	97.5333
	98	97	94	97	99	98	99	98	99	99	97	95	99	99	97.7143	97.4667
	98	98	99	99	99	98	98	97	99	99	95	96	98	99	98	97.6667
	97	98	98	97	99	98	98	98		98	96	98	98	99	97.8462	97.5333
	97	98	98	99	99	98	98	98		99	96	98	99	96	97.9231	97.8667
	Sb1	Sb2	Sb3	Sb4	Sb5	Sb6	Sb7	Sb8	Sb9	Sb10	Sb11	Sb12	Sb13	Sb14	Average borg
Borg	5	5	3.5	8	8	5	7	5.5	4	4	6.5	5	10	6	5.89286
	6	4	7	7	7	6	7	7	6	6.5	6	5	10	6	6.46429
	6	3	7	7	10	7	7	7.2	7.5	4	6	6	10	6	6.69286
	6.5	5	7	7	10	7	7	7.8	8	5	6	6	10	6	7.02143
	7	6	8	6	10	7	8	8.2	8.5	5	7	6	10	6	7.33571
	6	6	6	5	9	8	8	7	8.5	4	7.5	6.5	10	6	6.96429
	6	7	7	5	9	8	8	6.8	9	4	7.5	7	10	6	7.16429
	5.5	7	7	6	10	8	8	6.5	9.5	6	7.5	7.5	10	6	7.46429
	5.5	8	8	7	10	8	8	7		8	7.5	8	10	6	7.76923
	6.5	8	9	6	10	9	8	6.5		7	7.5	9	10	6	7.88462
	Sb1	Sb2	Sb3	Sb4	Sb5	Sb6	Sb7	Sb8	Sb9	Sb10	Sb11	Sb12	Sb13	Sb14	Average Fr							Average borg	Average Fr
Fr card	72.6667	69	78	58	49.3333	86.6667	54.3333	63	54.3333	60.6667	56.3333	64.6667	78	60.5	64.6786							6.07692	65.4286
	61.6667	67.6667	70.6667	60	53.6667	82	52.3333	67.6667	52.3333	62	59.3333	72.3333	75.6667	78.6667	65.4286							6.46429	65.2857
	63.6667	68	71.6667	63.6667	53.3333	77	53	68	52.3333	62	58	68.6667	79	75.6667	65.2857							6.69286	63.9762
	61.6667	72.3333	68.6667	65	49	80.3333	55	60.6667	51.6667	59	57	67.3333	72	76	63.9762							7.02143	63.4524
	63	65.6667	71.3333	61.6667	47.6667	71.3333	51.6667	61.6667	55.3333	60.3333	64	66.6667	71	77	63.4524							7.33571	64.619
	63.3333	69.3333	70	65.3333	48.6667	76	47.6667	62.6667	55.6667	62.3333	59	70.3333	82	72.3333	64.619							6.96429	63.3095
	58	74	69	60.6667	52.6667	76.3333	53.6667	61.6667	55	60	57.3333	62.6667	78	67.3333	63.3095							7.16429	64.0238
	59.6667	67.3333	76.6667	64.3333	54	77.6667	50	67.3333	54.6667	59.3333	58.3333	66	72.6667	68.3333	64.0238							7.46429	63.1905
	64.6667	75	72	60.6667	54.6667	69	53.3333	62.3333	52.3333	59.3333	56	68.6667	70.6667	66	63.1905							7.76923	62.4615
	63	68.3333	67.3333	70.3333	51.6667	60.6667	52.6667	56.6667		60	61	63	72	65.3333	62.4615							7.88462	62.4359
	67.6667	66.3333	70.3333	62.6667	52.3333	65	46.6667	59.6667		60	62.3333	65.6667	68	65	62.4359

## Sheet: PaD
Meaurement	sbj1	sbj2	sbj3	sbj4	sbj5	sbj6	sbj7	sbj8	sbj9	sbj10	sbj11	sbj12	sbj13	sbj14	sbj15	mean	SEM
control 1	66	86	70	65	83	83	69	69	62	73	79	83	74	64	71	73.1333	2.0304	t-test 1	0.967845
control 2	68	73	72	65	80	63	72		70	65	75	76	75	74	78	71.8571	1.36219	t-test 2	0.208944
control 3	61	70	68	70	71	74	67	73	69	67	75	77	78	64	68	70.1333	1.21054	t-test 3	0.143519
control 4	60	98	72	77	72	72	86	74	70	69	70	75		63	65	73.0714	2.55159	t-test 4	0.813997
control 5	60	70	72	70	78	79	69	74	70	86	66	71	70	65	64	70.9333	1.6718	t-test 5	0.399285
control 6	62	65	72	66	71	75	75	76	67	68	71	75	78	69	65	70.3333	1.24084	t-test 6	0.545349
control 7	62	79	93	63	69	74	70	62	65	71	75	74	82	70	71	72	2.13363	t-test 7	0.934717
control 8	62	73	72	58	75	73	73	73	66	69	70	84	73	70	75	71.0667	1.54755	t-test 8	0.309877
control 9	68	77	67	65	67	106	79	69	67	66	75	82	75	72	66	73.4	2.70766	t-test 9	0.92587
control 10	59	68	69	71	72	84	71	76	64	67	75	75	76	78	60	71	1.75119	t-test 10	0.651944
control 11	63	67	77	70	78	77	69	73	70	70	73	82	70	73	60	71.4667	1.4796	t-test 11	0.195246
intervention 1	83	77	72	64	83	71	74	70	60	79	93	60	61	75		73	2.60389	t-test mean	0.00165336
intervention 2	65	78	70	63	87	76	77	92	68	81	89	61	68	86		75.7857	2.72792
intervention 3	67	82	77	64	87	75	77	72	64	81	85	63	63	78		73.9286	2.26406
intervention 4	59	71	65	67	87	70	73	70	69	77	102	52	63	84		72.0714	3.34543
intervention 5	67	82	71	61	81	70	79	96	64	80	86	53	65	79		73.8571	3.04879
intervention 6	66	69	60	72	88	76	72	104	64	75	87	53	60	70		72.5714	3.54518
intervention 7	70	72	75	64	92	61	76	69	73	80	79	51	61	81		71.7143	2.75248
intervention 8	58	76	99	54	95	64	69	71	71	80	85	76	68	82		74.8571	3.41274
intervention 9	64	69	86	67	100	70	69	65	74	83	87	58	63	78		73.7857	3.10826
intervention 10	66	71	76	56	97	68	70	75		79	83	55	64	84		72.6154	3.22756
intervention 11	69	75	78	91	94	64	73	78		78	81	66	59	75		75.4615	2.74473
											73.1333	73
											71.8571	75.7857
											70.1333	73.9286
											73.0714	72.0714
											70.9333	73.8571
											70.3333	72.5714
											72	71.7143
											71.0667	74.8571
											73.4	73.7857
											71	72.6154
											71.4667	75.4615

## Sheet: Pa S
Meaurement	sbj1	sbj2	sbj3	sbj4	sbj5	sbj6	sbj7	sbj8	sbj9	sbj10	sbj11	sbj12	sbj13	sbj14	sbj15	mean	SEM
control 1	93	110	99	95	132	114	104	107	101	117	108	118	116	100	111	108.333	2.64875	t-test 1	0.691579
control 2	96	112	93	89	118	107	99		93	105	110	116	106	100	107	103.643	2.38265	t-test 2	0.051133
control 3	91	111	96	92	123	107	92	103	94	90	108	110	112	97	116	102.8	2.69426	t-test 3	0.0655446
control 4	94	103	100	95	112	108	97	111	94	99	109	112		96	110	102.857	1.92113	t-test 4	0.0779096
control 5	89	108	96	90	104	100	98	102	100	102	110	114	107	102	125	103.133	2.34595	t-test 5	0.17037
control 6	89	104	93	97	111	110	89	115	92	102	103	111	105	100	105	101.733	2.14358	t-test 6	0.0834809
control 7	94	99	100	92	110	100	98	106	95	100	110	115	113	107	112	103.4	1.92675	t-test 7	0.140048
control 8	89	111	95	93	115	93	103	106	99	103	106	130	116	97	113	104.6	2.8432	t-test 8	0.619322
control 9	96	115	98	94	114	116	102	104	97	111	116	126	109	105	112	107.667	2.3738	t-test 9	0.725438
control 10	92	99	99	94	112	108	102	107	100	100	104	117	108	111	118	104.733	2.00111	t-test 10	0.137795
control 11	95	100	93	93	119	110	84	105	99	100	105	130	98	112	124	104.467	3.24825	t-test 11	0.231792
intervention 1	117	111	104	110	113	106	108	105	92	120	140	104	99	110		109.929	2.98433	t-test mean	2.37709e-07
intervention 2	102	109	110	103	126	104	114	114	101	123	138	106	94	120		111.714	3.14735
intervention 3	109	113	105	107	131	90	114	109	104	120	140	105	92	120		111.357	3.6019
intervention 4	108	113	102	112	134	99	116	105	98	118	130	100	85	126		110.429	3.65055
intervention 5	99	113	102	106	129	99	116	111	97	118	135	96	88	118		109.071	3.5695
intervention 6	95	103	112	102	130	99	112	111	98	118	137	99	91	122		109.214	3.64824
intervention 7	105	106	126	103	136	91	111	101	100	119	113	99	93	133		109.714	3.77445
intervention 8	100	111	112	107	139	91	103	112	101	110	115	102	81	112		106.857	3.5127
intervention 9	105	107	101	105	147	92	109	99	104	113	135	103	89	122		109.357	4.22786
intervention 10	104	115	104	104	140	108	106	107		113	128	101	92	116		110.615	3.42603
intervention 11	110	107	111	109	145	98	107	106		118	101	114	89	121		110.462	3.69097
						Control	Intervention		Intervention 4th measurement	Control 4th measurement
						108.333	109.929		108	94
						103.643	111.714		113	103
						102.8	111.357		102	100
						102.857	110.429		112	95
						103.133	109.071		134	112
						101.733	109.214		99	108
						103.4	109.714		116	97
						104.6	106.857		105	111
						107.667	109.357		98	94
						104.733	110.615		118	99
						104.467	110.462		130	109
									100	112
									85	96
									126	110
										102.857

## Sheet: O2
Meaurement	sbj1	sbj2	sbj3	sbj4	sbj5	sbj6	sbj7	sbj8	sbj9	sbj10	sbj11	sbj12	sbj13	sbj14	sbj15	mean	SEM
control 1	98	99	99	98	96	99	99	97	99	98	96	97	97	96	97	97.6667	0.30342	t-test 1	0.54817
control 2	98	97	98	98	97	99	97		99	95	96	96	97	97	97	97.2143	0.299791	t-test 2	0.546804
control 3	97	98	97	98	97	99	99	96	98	96	95	96	96	96	96	96.9333	0.315725	t-test 3	0.0208535
control 4	97	97	97	98	97	98	99	96	98	98	96	98		97	97	97.3571	0.225007	t-test 4	0.26331
control 5	98	98	97	98	97	99	99	98	98	97	96	97	96	97	96	97.4	0.254484	t-test 5	0.214759
control 6	98	98	97	98	97	99	98	97	99	98	96	97	96	98	96	97.4667	0.255728	t-test 6	0.323277
control 7	98	97	98	98	96	99	99	97	99	98	96	97	96	98	97	97.5333	0.273716	t-test 7	0.14137
control 8	96	98	99	99	97	98	99	97	98	97	96	97	98	97	96	97.4667	0.273716	t-test 8	0.623415
control 9	98	98	98	99	96	99	99	97	99	97	97	98	96	98	96	97.6667	0.287297	t-test 9	0.452184
control 10	98	98	97	99	97	99	99	97	98	97	96	96	96	99	97	97.5333	0.290593	t-test 10	0.411434
control 11	98	98	98	99	98	99	98	98	98	98	96	98	98	97	97	97.8667	0.191899	t-test 11	0.86865
intervention 1	97	98	95	99	98	99	98	97	99	99	98	97	99	98		97.9286	0.304982	t-test mean	0.000221077
intervention 2	97	96	96	98	99	98	97	96	99	98	98	95	99	99		97.5	0.359334
intervention 3	97	97	96	98	99	98	99	96	99	99	98	98	99	99		98	0.2965
intervention 4	98	97	97	98	99	99	99	96	97	98	97	96	99	99		97.7857	0.299791
intervention 5	97	97	98	98	99	99	98	96	98	98	97	97	99	99		97.8571	0.253701
intervention 6	98	98	97	99	99	97	98	96	99	99	97	96	98	99		97.8571	0.29384
intervention 7	97	98	99	98	99	98	99	97	97	99	97	98	98	99		98.0714	0.221491
intervention 8	98	97	94	97	99	98	99	98	99	99	97	95	99	99		97.7143	0.424893
intervention 9	98	98	99	99	99	98	98	97	99	99	95	96	98	99		98	0.331497
intervention 10	97	98	98	97	99	98	98	98		98	96	98	98	99		97.8462	0.222058
intervention 11	97	98	98	99	99	98	98	98		99	96	98	99	96		97.9231	0.28782
							Control	Intervention			SEM control	SEM int
							97.6667	97.9286			0.15171	0.152491
							97.2143	97.5			0.149895	0.179667
							96.9333	98			0.157863	0.14825
							97.3571	97.7857			0.112503	0.149895
							97.4	97.8571			0.127242	0.126851
							97.4667	97.8571			0.127864	0.14692
							97.5333	98.0714			0.136858	0.110745
							97.4667	97.7143			0.136858	0.212446
							97.6667	98			0.143649	0.165748
							97.5333	97.8462			0.145297	0.111029
							97.8667	97.9231			0.0959497	0.14391

## Sheet: HR
Meaurement	sbj1	sbj2	sbj3	sbj4	sbj5	sbj6	sbj7	sbj8	sbj9	sbj10	sbj11	sbj12	sbj13	sbj14	sbj15	mean	SEM
control 1	52.6667	63.6667	58.3333	64.6667	57.6667	56	62	76.037	0	62	60.6667	66.3333	67	71	62.6667	62.9074	4.4568	t-test 1	0.278696
control 2	55	62	56.3333	71.3333	65.6667	53.3333	65	81.3333	0	61.6667	59	66.3333	73.3333	67.6667	66.3333	64.5952	4.70403	t-test 2	0.35617
control 3	55.3333	64.3333	61.6667	67	60	59	60.3333	76.6667	0	61	60	67	0	75	72.6667	64.6154	6.08146	t-test 3	0.1776
control 4	53	65.6667	57.3333	66.6667	62.3333	55.6667	72.6667	77	0	63	57.6667	65	63	76.3333	64	64.2381	4.64836	t-test 4	0.461526
control 5	52.6667	65.6667	59	67.3333	63	60.6667	63	77.3333	0	55.6667	58	64.6667	64	68	59	62.7143	4.44696	t-test 5	0.339489
control 6	50.6667	62.6667	59	65	63	54.6667	57	76	0	68	59.6667	73	64.3333	55.6667	63.3333	62.2857	4.49983	t-test 6	0.231624
control 7	61	64.6667	60	71.3333	57.3333	54.3333	64	78.3333	0	61	61	66.6667	68	60.3333	65.3333	63.8095	4.51378	t-test 7	0.472388
control 8	54.6667	65.3333	56.3333	61.6667	59.3333	54	66.6667	73.3333	0	60.3333	57.3333	72.3333	68.6667	59.6667	62	62.2619	4.42763	t-test 8	0.254384
control 9	52.6667	65.3333	59.3333	67	58.6667	58	66.3333	71.6667	0	60.6667	57	70	71.6667	57.3333	60	62.5476	4.43303	t-test 9	0.341738
control 10	52	63.6667	60.6667	70	61	54	74.3333	72.6667	0	60	59	66.6667	66.6667	70.3333	62.3333	63.8095	4.56692	t-test 10	0.815062
																	#DIV/0!
intervention 1	72.6667	69	78	58	49.3333	86.6667	54.3333	63	54.3333	60.6667	56.3333	64.6667	78	60.5		64.6786		t-test mean	0.245292
intervention 2	61.6667	67.6667	70.6667	60	53.6667	82	52.3333	67.6667	52.3333	62	59.3333	72.3333	75.6667	78.6667		65.4286	2.58233
intervention 3	63.6667	68	71.6667	63.6667	53.3333	77	53	68	52.3333	62	58	68.6667	79	75.6667		65.2857	2.37967
intervention 4	61.6667	72.3333	68.6667	65	49	80.3333	55	60.6667	51.6667	59	57	67.3333	72	76		63.9762	2.48818
intervention 5	63	65.6667	71.3333	61.6667	47.6667	71.3333	51.6667	61.6667	55.3333	60.3333	64	66.6667	71	77		63.4524	2.16183
intervention 6	63.3333	69.3333	70	65.3333	48.6667	76	47.6667	62.6667	55.6667	62.3333	59	70.3333	82	72.3333		64.619	2.60994
intervention 7	58	74	69	60.6667	52.6667	76.3333	53.6667	61.6667	55	60	57.3333	62.6667	78	67.3333		63.3095	2.23428
intervention 8	59.6667	67.3333	76.6667	64.3333	54	77.6667	50	67.3333	54.6667	59.3333	58.3333	66	72.6667	68.3333		64.0238	2.25224
intervention 9	64.6667	75	72	60.6667	54.6667	69	53.3333	62.3333	52.3333	59.3333	56	68.6667	70.6667	66		63.1905	1.97256
intervention 10	63	68.3333	67.3333	70.3333	51.6667	60.6667	52.6667	56.6667	0	60	61	63	72	65.3333		62.4615	4.74644
intervention 11	67.6667	66.3333	70.3333	62.6667	52.3333	65	46.6667	59.6667	0	60	62.3333	65.6667	68	65		62.4359	4.77152
																	#DIV/0!

## Sheet: Borg.
Meaurement	sbj1	sbj2	sbj3	sbj4	sbj5	sbj6	sbj7	sbj8	sbj9	sbj10	sbj11	sbj12	sbj13	sbj14	sbj15	mean	SEM
control 1	6	5	7	1	5	3	2		3	1	3	1	2	4	4	3.35714	0.509332	t-test 1	0.00134888
control 2	7	5	6	1	5	2	2	7	3	1	4	1	3	4	3	3.6	0.532738	t-test 2	0.000152307
control 3	7	5	6	1	5	1	2	6	3.25	1	3	1	0	4.5	3	3.48214	0.574767	t-test 3	0.000122318
control 4	7	4	6	1	5	2	2	6	3.25	1	3	1	3	5	3	3.48333	0.505015	t-test 4	1.08804e-05
control 5	7	4	6	1	5	2	1	7	3.25	2	3	1	3	4	3	3.48333	0.523533	t-test 5	4.06584e-06
control 6	7	4	6	1	5	2	1	7	3.25	1	3	1	3	4	3	3.41667	0.540979	t-test 6	2.60735e-05
control 7	9	3	7	1	4	2	1	7	3.25	1	3	1	2	4	3	3.41667	0.637922	t-test 7	5.26679e-05
control 8	8	3	7	1	3	1	1	8	3.25	1	3	1	2	4	3	3.28333	0.643126	t-test 8	9.7206e-06
control 9	7	3	7	1	3	1	1	7	3.25	2	3	2	1	4.5	3	3.25	0.566422	t-test 9	6.64464e-07
control 10	6	3	7	1	3	1	1	7	3.25	1	3	3	1	3	4	3.15	0.542152	t-test 10	2.79614e-07
intervention 1	5	5	3.5	8	8	5	7	5.5	4	4	6.5	5	10	6		5.89286	0.489389	t-test mean	2.94585e-13
intervention 2	6	4	7	7	7	6	7	7	6	6.5	6	5	10	6		6.46429	0.35728
intervention 3	6	3	7	7	10	7	7	7.2	7.5	4	6	6	10	6		6.69286	0.502572
intervention 4	6.5	5	7	7	10	7	7	7.8	8	5	6	6	10	6		7.02143	0.411934
intervention 5	7	6	8	6	10	7	8	8.2	8.5	5	7	6	10	6		7.33571	0.406757
intervention 6	6	6	6	5	9	8	8	7	8.5	4	7.5	6.5	10	6		6.96429	0.436848
intervention 7	6	7	7	5	9	8	8	6.8	9	4	7.5	7	10	6		7.16429	0.43166
intervention 8	5.5	7	7	6	10	8	8	6.5	9.5	6	7.5	7.5	10	6		7.46429	0.400769
intervention 9	5.5	8	8	7	10	8	8	7		8	7.5	8	10	6		7.76923	0.356332
intervention 10	6.5	8	9	6	10	9	8	6.5		7	7.5	9	10	6		7.88462	0.396919

## Sheet: Graphs
		Borg	Oxygen saturation (%)	Heart rate (bpm)	Systolic pressure (mmHg)	Diastolic pressure (mmHg)
AV	Intervention	7.06538	97.8621	63.8965	109.884	73.6044
AV	Control	3.39226	97.4641	63.5448	104.306	71.6723
SD	Intervention	1.62328	1.11015	8.40558	12.9289	10.8715
SD	Control	2.08863	1.04398	6.56487	9.349	6.98254
