# Supplementary material for: Tremor, finger and hand dexterity and force steadiness, do not change after mental fatigue in healthy humans
Source: PLoS One. 2022 Aug 10;17(8):e0272033. doi: 10.1371/journal.pone.0272033 (PMC9365124; doi:10.1371/journal.pone.0272033)
Supplement: S2 File — Control group. (XLSX) [file pone.0272033.s002.xlsx]

## Sheet: Control iso 500
PRE	STD	peak	tremor_freq	area_peak	RMS_FDI
Sbj1	14.935	56.5029	11.0667	18.2016	0.179539
Sbj2	5.25045	2.20691	7.86667	4.82931	0.241888
Sbj3	8.26816	12.7028	8.4	2.46706	0.169538
Sbj4	6.13975	5.77501	8	4.85036	0.0845702
Sbj5	12.1663	22.6499	9.33333	11.7903	0.124284
Sbj6	9.94881	22.644	8.13333	8.57322	0.374449
Sbj7	10.5867	19.9149	8	7.49271	0.18865
Sbj8	8.33811	4.37531	7.6	9.4877	0.0556271
Sbj9	10.5761	15.8172	9.06667	11.609	0.230196
Sbj10	5.04951	2.5052	7.86667	5.23163	0.0671585
Sbj11	13.4315	26.1846	9.2	22.5904	0.0337659
Sbj12	6.51985	2.22318	8.26667	3.16511	0.0948131
Sbj13	9.35969	7.47973	7.6	7.59414	0.139423
Sbj14	13.2191	33.606	8.53333	15.3094	0.569649
Sbj15	9.21748	8.79695	7.33333	11.5978	0.252554
POST
Sbj1	13.1988	34.6878	10.1333	10.9653	0.152813
Sbj2	7.38105	5.6594	7.46667	7.12034	0.168857
Sbj3	13.1369	11.7516	7.6	31.103	0.203707
Sbj4	6.17607	4.9311	8.66667	4.32686	0.00285978
Sbj5	9.47851	13.6486	8.4	8.62988	0.214664
Sbj6	6.5256	2.5752	7.06667	9.57552	0.266094
Sbj7	9.92759	15.8146	8.8	8.32829	0.272002
Sbj8	9.87921	3.46041	7.06667	5.31727	0.0576211
Sbj9	10.1707	14.0089	8.93333	8.00259	0.26575
Sbj10	4.53403	3.2356	7.2	2.50964	0.139678
Sbj11	5.61164	14.2483	9.86667	5.05475	0.00507424
Sbj12	10.5102	6.32009	8.66667	7.29091	0.110298
Sbj13	8.7045	6.73082	7.73333	5.39712	0.144164
Sbj14	12.0462	32.2586	7.86667	12.794	0.437517
Sbj15	8.5949	9.86409	7.46667	7.1151	0.162307

## Sheet: Control iso 300
PRE	STD	peak	tremor_freq	area_peak	RMS_FDI
Sbj1	11.2046	43.2188	10	6.8503	0.162304
Sbj2	4.47073	1.90774	6.93333	2.9163	0.273961
Sbj3	12.15	13.4105	8.26667	22.2255	0.120939
Sbj4	4.45135	3.19285	8.26667	1.48903	0.0501375
Sbj5	9.46367	10.4146	9.33333	5.59255	0.128402
Sbj6	4.61974	2.42597	8.13333	1.4746	0.176597
Sbj7	6.27537	6.61034	9.06667	4.12285	0.251464
Sbj8	4.74863	1.169	8.13333	7.21723	0.0460938
Sbj9	7.90304	10.6536	7.73333	10.5869	0.233954
Sbj10	3.64149	0.799758	7.73333	1.28097	0.0798846
Sbj11	10.0761	20.6345	8.4	12.759	0.115435
Sbj12	6.16599	2.05774	7.2	1.84013	0.0903434
Sbj13	7.15556	5.61298	7.73333	5.38262	0.166572
Sbj14	11.4529	19.3129	8	10.5501	0.272984
Sbj15	6.77999	4.53087	7.86667	5.91629	0.140266
POST
Sbj1	10.1722	29.6153	9.73333	6.65386	0.167186
Sbj2	4.80686	2.82625	7.6	3.11679	0.129581
Sbj3	7.86967	6.8185	8.53333	11.1031	0.228545
Sbj4	4.81603	3.89267	7.6	1.71922	0.00286327
Sbj5	8.01192	11.1769	7.46667	7.00438	0.135859
Sbj6	3.3538	0.862806	7.46667	0.895497	0.233265
Sbj7	7.59686	6.28854	8.8	9.96205	0.189225
Sbj8	6.30767	1.3329	7.6	10.752	0.0481886
Sbj9	6.99526	6.38292	8.66667	5.71415	0.193719
Sbj10	3.16088	1.31458	7.2	1.07429	0.0701314
Sbj11	8.37821	12.9847	7.86667	3.67703	0.00434331
Sbj12	7.62915	3.88787	8	12.6085	0.0801843
Sbj13	5.40041	2.67851	8.4	4.9229	0.148163
Sbj14	9.87685	15.3656	7.2	4.71806	0.359987
Sbj15	6.22063	3.12917	8.26667	5.06824	0.169918

## Sheet: Control hand
PRE		STD	PeaK	Frequency	Area	RMS_Ext	RMS_Flx	Co_cont
Ambrosio Riccardo	Sbj1	1.34133	0.75601	9.73333	0.0376844	0.0218747	0.00967379	44.6445
Andrea Budini	Sbj2	1.11474	0.291701	7.6	0.120249	0.0391662	0.00960775	24.8362
Budini Agnese	Sbj3	1.40476	1.0311	8.66667	0.0513103	0.0155523	0.00915702	60.1214
Budini Francesco	Sbj4	1.58293	2.70105	7.46667	0.0941471	0.0478302	0.00953812	22.4748
Costantino Gianluca	Sbj5	1.54265	0.830961	8.13333	0.0743988	0.02894	0.00628368	21.8036
Flavia	Sbj6	1.60908	0.303265	10.3111	0.00456471	0.0234386	0.0101791	43.4261
Fleur Trees	Sbj7	2.57162	3.56393	8.53333	0.212423	0.0515042	0.0257867	50.8567
Francesca Solustri	Sbj8	0.906891	0.210574	8.88889	0.0445612	0.0176098	0.00708882	46.8368
Lacchio Roberto	Sbj9	1.3845	0.421735	8.4	0.108729	0.0768488	0.0108571	14.0879
Marialuisa Sette	Sbj10	0.855212	0.199478	9.55556	0.0264537	0.0556989	0.0244073	43.05
Marinari Luca	Sbj11	2.47185	3.09032	7.86667	0.146078	0.0272499	0.0111448	40.4906
Menotti Federica	Sbj12	1.04998	0.381903	9.46667	0.038519	0.0261763	0.0151887	58.9733
Merletti Davide	Sbj13	2.71211	2.07313	8.57778	1.9214	0.0374451	0.00500515	13.3886
Nicola Carta	Sbj14	3.0305	6.73757	7.91111	0.326316	0.0288956	0.0167592	66.8463
Simone Bellofiore	Sbj15	1.54897	0.733002	8.88889	0.290066	0.0265136	0.00856588	32.1372
POST
Ambrosio Riccardo	Sbj1	1.49885	0.642915	10.2222	0.0404351	0.0185938	0.00741509	41.4737
Andrea Budini	Sbj2	1.34928	0.298626	7.37778	0.143272	0.0396531	0.00910578	24.415
Budini Agnese	Sbj3	1.49693	1.04669	9.02222	0.107141	0.0165923	0.0113681	68.5279
Budini Francesco	Sbj4	2.13253	4.48321	7.73333	0.124196	0.0344633	0.00936067	27.0743
Costantino Gianluca	Sbj5	1.79226	0.813409	8.04444	0.153415	0.0398887	0.0188949	48.8282
Flavia	Sbj6	1.28858	0.288585	8.4	0.0471948	0.0180342	0.0120217	66.6296
Fleur Trees	Sbj7	1.86406	1.3772	8.08889	0.292531	0.0475913	0.0148869	31.314
Francesca Solustri	Sbj8	1.18717	0.330009	8.57778	0.0650069	0.0230423	0.00995558	73.0456
Lacchio Roberto	Sbj9	1.30342	0.331245	9.28889	0.249848	0.0705121	0.0130528	18.502
Marialuisa Sette	Sbj10	0.922045	0.25846	8.97778	0.0319171	0.0712044	0.0405481	56.7613
Marinari Luca	Sbj11	1.41366	0.890253	9.33333	0.0869084	0.0450891	0.00723467	18.6587
Menotti Federica	Sbj12	1.09061	0.693072	8.66667	0.0479391	0.0216413	0.0221809	106.497
Merletti Davide	Sbj13	0.887726	0.191059	10	0.0235405	0.0237794	0.00644888	27.7029
Nicola Carta	Sbj14	2.23382	2.78062	7.82222	0.309977	0.0275076	0.0403169	147.638
Simone Bellofiore	Sbj15	2.04998	1.29891	8.31111	0.646121	0.024076	0.0101057	41.9743

## Sheet: Control buzz
PRE	STD	PeaK	Frequency	Area
Sbj1	5.67212	16.2712	9.34637	1.24052
Sbj2	6.11181	24.9109	8.77204	1.25855
Sbj3	4.91917	5.62438	10.2283	0.635193
Sbj4	10.6463	126.401	9.35647	1.34177
Sbj5	9.02327	23.6748	10.3493	2.00195
Sbj6	9.88226	2.07839	9.96247	1.92512
Sbj7	10.6144	62.6001	10.8486	1.50877
Sbj8	12.82	48.7502	12.0203	1.43421
Sbj9	3.89102	5.68671	9.12419	0.44395
Sbj10	6.70109	11.1788	10.2455	1.7997
Sbj11	13.8886	132.588	9.37882	7.18304
Sbj12	6.52435	27.3017	10.3773	0.578344
Sbj13	6.1587	15.7233	10.6792	0.611586
Sbj14	12.3998	79.9851	10.9853	1.43179
Sbj15	4.23856	5.52202	8.49565	1.09642
POST
Sbj1	11.0458	75.1835	9.46709	2.31733
Sbj2	7.59921	44.0464	9.12427	2.09156
Sbj3	6.09284	10.8756	10.2724	1.31859
Sbj4	7.98689	48.1995	9.38606	0.750113
Sbj5	10.6595	38.0197	9.73888	2.72322
Sbj6	8.89985	1.23326	9.20733	1.41849
Sbj7	10.2652	80.9239	11.1314	1.17681
Sbj8	15.9844	66.575	10.7335	9.20157
Sbj9	5.12994	10.2843	8.67217	0.611619
Sbj10	5.44764	5.28	9.75495	1.30618
Sbj11	11.889	88.9965	9.58914	3.82399
Sbj12	7.89359	47.7033	10.492	2.04929
Sbj13	4.33376	3.15981	10.4916	0.635119
Sbj14	8.22509	33.8702	9.9207	0.983653
Sbj15	5.24299	7.66439	9.18709	2.17439

## Sheet: Control arm
PRE	STD	PeaK	Frequency	Area	RMS_Ext	RMS_Flx	Co_cont
Sbj1	1.71144	0.459282	8.08889	0.207964	0.0166276	0.0104762	62.3305
Sbj2	1.69476	0.707031	9.11111	0.161138	0.0213247	0.00723199	34.9981
Sbj3	1.47245	0.411766	9.64444	0.135532	0.009971	0.00854316	87.2498
Sbj4	1.4513	0.434503	8.84444	0.125274	0.023613	0.00714361	30.2529
Sbj5	1.75211	0.503816	8.44444	0.125792	0.0243631	0.00888816	36.482
Sbj6	1.45048	0.251272	9.24444	0.11782	0.0250939	0.010516	46.8022
Sbj7	2.17513	1.24308	10.5333	0.0932389	0.0417903	0.00891833	21.3485
Sbj8	1.26753	0.250615	9.28889	0.0796355	0.0136963	0.0089639	85.4025
Sbj9	1.77023	0.694041	7.55556	0.318032	0.0840402	0.00614181	7.29779
Sbj10	1.21029	0.230676	8.71111	0.0793717	0.0262334	0.00837103	32.6094
Sbj11	2.23595	1.65282	8.4	0.200012	0.0126504	0.00891932	72.2699
Sbj12	1.2625	0.24207	11	0.109355	0.0294857	0.0136972	46.3954
Sbj13	1.48074	0.339889	8.88889	0.0441018	0.0203749	0.00483374	24.4636
Sbj14	2.47227	1.53634	8.84444	0.289935	0.0266425	0.00426299	15.9997
Sbj15	2.3924	1.61477	7.73333	0.670596	0.0219228	0.00507519	23.1718
POST
Sbj1	1.51479	0.429863	9.02222	0.267572	0.0159247	0.00439736	28.0458
Sbj2	1.65641	0.846403	9.55556	0.103746	0.0298259	0.00781079	26.9159
Sbj3	1.29214	0.261824	9.2	0.0311523	0.00964455	0.00727355	75.4778
Sbj4	1.39717	0.378198	8.75556	0.127952	0.0167568	0.0066228	39.9317
Sbj5	1.7874	0.614411	10.2222	0.134114	0.0288534	0.00626042	21.6945
Sbj6	1.52456	0.254468	9.24444	0.105406	0.00979844	0.0105338	108.826
Sbj7	1.53351	0.493187	8.8	0.154594	0.0435927	0.0071881	16.4892
Sbj8	1.42111	0.264729	9.33333	0.0584815	0.0292789	0.0291445	150.236
Sbj9	1.58763	0.493706	7.46667	0.207832	0.0623266	0.00713703	11.5627
Sbj10	1.29724	0.213357	8.71111	0.143661	0.0263024	0.0109875	41.8583
Sbj11	1.79464	1.08312	9.24444	0.117784	0.0111316	0.00527396	47.5832
Sbj12	1.24372	0.188033	10	2.24654e-05	0.0206945	0.00731247	34.5737
Sbj13	1.50433	0.377465	8.13333	0.0508187	0.0165908	0.00452664	27.3731
Sbj14	2.12173	0.945325	9.02222	0.230819	0.0351085	0.0121098	33.6416
Sbj15	1.87131	0.583647	8.97778	0.292505	0.0188579	0.00596704	31.6609
