# Supplementary material for: Tremor, finger and hand dexterity and force steadiness, do not change after mental fatigue in healthy humans
Source: PLoS One. 2022 Aug 10;17(8):e0272033. doi: 10.1371/journal.pone.0272033 (PMC9365124; doi:10.1371/journal.pone.0272033)
Supplement: S3 File — Intervention group. (XLSX) [file pone.0272033.s003.xlsx]

## Sheet: Intervention iso 500
PRE	STD	peak	tremor_freq	area_peak	RMS_FDI
sbj1	9.70284	12.346	7.2	9.74553	0.200844
sbj2	6.24046	4.62811	8.53333	3.59867	0.320786
sbj3	5.95673	3.10104	7.33333	3.82887	0.116507
sbj4	14.1435	14.9396	8.53333	15.6344	0.110542
sbj5	10.5954	30.8355	7.06667	13.7591	0.0990726
sbj6	14.7363	27.9794	7.46667	33.2563	0.391167
sbj7	9.54094	11.2777	7.73333	19.5026	0.196355
sbj8	18.7515	26.8115	7.73333	23.0725	0.0413514
sbj9	5.41729	3.01713	7.33333	2.16166	0.107883
sbj10	9.48539	14.4247	8	10.7928	0.120208
sbj11	6.99447	2.48702	7.33333	12.934	0.235291
sbj12	5.75576	4.34787	9.46667	4.57024	0.212678
sbj13	12.5858	24.5354	7.6	33.5145	0.087144
sbj14	18.4834	34.0452	7.86667	14.5275	0.220153
POST
sbj1	13.4121	12.1024	6.93333	37.9284	0.164746
sbj2	9.04328	9.8095	8.26667	11.3443	0.0983564
sbj3	5.28752	3.09229	7.06667	2.85325	0.0861627
sbj4	12.3427	18.553	8.8	12.0527	0.215384
sbj5	13.372	33.0866	6.93333	15.1838	0.362744
sbj6	8.33028	6.16778	7.2	5.22221	0.346957
sbj7	13.9644	25.3331	8.66667	27.0244	0.249289
sbj8	6.19123	2.01493	8.26667	2.48074	0.0362737
sbj9	4.22562	2.71619	7.33333	5.20579	0.332324
sbj10	9.84732	9.98559	7.46667	10.7258	0.122732
sbj11	7.35761	2.93358	9.06667	6.06911	0.302578
sbj12	4.62611	2.98508	8.26667	1.72083	0.229481
sbj13	13.4478	16.3079	7.46667	29.5566	0.0903822
sbj14	16.7775	10.2448	7.46667	32.5494	0.155414

## Sheet: Intervention iso 300
PRE	STD	peak	tremor_freq	area_peak	RMS_FDI
sbj1	9.89607	11.2138	8	15.0127	0.29262
sbj2	5.66497	3.86631	8	5.08383	0.178152
sbj3	4.3561	2.15785	7.33333	1.85515	0.08433
sbj4	8.81816	10.064	8.4	7.10585	0.0892006
sbj5	9.17657	12.5881	7.46667	8.18107	0.276646
sbj6	7.16459	7.09658	8.13333	8.77432	0.278448
sbj7	6.60484	5.09467	7.46667	7.45356	0.112353
sbj8	19.5096	24.3609	8.13333	114.975	0.0413018
sbj9	4.46457	1.70939	7.6	2.52516	0.100254
sbj10	7.57594	7.0665	7.33333	7.32846	0.128899
sbj11	5.37607	0.929184	7.33333	1.02344	0.258631
sbj12	2.94167	1.61871	9.33333	1.10869	0.209113
sbj13	10.1191	18.2129	8	12.9193	0.0597952
sbj14	10.4805	12.5214	8.26667	10.8759	0.217203
POST
sbj1	8.58929	17.9987	8.13333	8.4796	0.344921
sbj2	7.22711	8.43128	7.86667	6.49568	0.0600082
sbj3	4.90711	2.94555	7.6	2.19698	0.078961
sbj4	8.96783	21.4649	8.93333	9.27297	0.275404
sbj5	9.17598	10.8918	8.13333	5.60774	0.207281
sbj6	6.96979	4.78643	8.66667	6.78969	0.330867
sbj7	11.1873	13.5515	7.73333	20.0039	0.135453
sbj8	5.81714	3.25872	7.33333	3.59996	0.0323543
sbj9	4.27162	1.388	7.26667	1.26591	0.220223
sbj10	7.83782	7.35846	7.33333	5.75853	0.118723
sbj11	6.5319	2.61418	9.7	4.07849	0.279291
sbj12	3.04626	1.37358	8.66667	0.692323	0.123437
sbj13	11.9289	12.9403	8.53333	14.5845	0.0997086
sbj14	9.11363	5.16082	7.6	4.51646	0.24689

## Sheet: Intervention hand
PRE	STD	PeaK	Frequency	Area	RMS_Ext	RMS_Flx	Co_cont
sbj1	2.32107	2.68023	10.4889	0.138745	0.0807817	0.00925694	11.6856
sbj2	1.09289	0.418048	7.51111	0.0618122	0.0255803	0.00561542	21.8268
sbj3	0.948311	0.206125	8.4	0.050756	0.0578888	0.0154555	26.7728
sbj4	0	0	0	0	0.0217694	0.00490473	22.5583
sbj5	1.86299	1.10329	8.35556	0.232938	0.0310482	0.00671551	22.7266
sbj6	2.1613	1.49031	8.88889	0.140886	0.0236561	0.0176546	74.7516
sbj7	1.40149	0.994628	7.91111	0.0642378	0.0727758	0.00614638	8.43412
sbj8	1.52115	1.02126	8.88889	0.106112	0.0381464	0.0177485	46.6949
sbj9	1.92795	2.5148	8.88889	0.0878943	0.0528581	0.00709452	13.3339
sbj10	1.81291	1.30362	8.62222	0.0980913	0.0258539	0.0291461	112.147
sbj11	1.40621	0.754418	9.15556	0.154753	0.0814208	0.0138344	17.0336
sbj12	1.55379	1.53107	8.71111	0.0960133	0.0124834	0.0270386	216.24
sbj13	3.30103	4.91412	9.68889	0.755808	0.0224925	0.0117064	52.2736
sbj14	2.07987	3.20005	8.88889	0.176255	0.071225	0.0066388	9.31542
POST
sbj1	3.58374	8.08865	8.35556	0.30328	0.118576	0.0263788	21.2562
sbj2	1.21375	0.343252	8.62222	0.07211	0.0237971	0.00694361	29.5363
sbj3	0.895028	0.167586	9.82222	0.027856	0.0594984	0.0159934	27.1768
sbj4	0	0	0	0	0.0280361	0.0136928	49.6299
sbj5	2.83819	1.71623	8.44444	0.753312	0.0332777	0.00619102	18.6049
sbj6	1.5344	0.888761	8.35556	0.178264	0.024082	0.0207674	86.1774
sbj7	1.98496	3.66704	8.71111	0.106406	0.054047	0.0119609	24.5342
sbj8	1.05991	0.420111	8.48889	0.0835291	0.0357048	0.0133347	37.1721
sbj9	2.17273	2.49408	9.28889	0.120392	0.0644152	0.0336915	52.3019
sbj10	1.82198	0.913231	8.75556	0.224176	0.0310211	0.0329473	109.149
sbj11	2.72907	3.33567	9.86667	0.403536	0.0874995	0.0291343	33.3317
sbj12	0.828813	0.170413	8.4	0.0374777	0.0138456	0.0332326	241.522
sbj13	2.95237	2.84384	8.13333	0.619148	0.0327736	0.0208573	63.2239
sbj14	1.72423	1.56837	8.8	0.070247	0.0665517	0.011376	17.2224

## Sheet: Intervention buzz
PRE	STD	PeaK	Frequency	Area
sbj1	7.21407	30.0361	10.2665	0.98046
sbj2	2.29265	1.09571	8.87943	0.415976
sbj3	4.48794	7.46798	10.0959	0.840812
sbj4	0	0	0	0
sbj5	5.81356	20.1057	8.86056	2.22689
sbj6	8.5681	52.4851	10.0512	1.3566
sbj7	9.05808	28.7803	10.6161	1.88512
sbj8	3.30058	3.36306	8.92932	0.4583
sbj9	6.77819	30.18	10.1362	1.03372
sbj10	5.18992	6.34514	10.3177	0.977292
sbj11	15.1431	143.035	11.1626	1.38243
sbj12	5.76153	15.4557	9.5734	0.80461
sbj13	8.03347	25.2243	10.0981	1.7108
sbj14	5.5002	6.82667	9.34841	1.65026
POST
sbj1	8.06952	36.9337	10.3924	1.4589
sbj2	2.56558	1.00185	9.05217	0.4798
sbj3	4.66054	7.24284	9.36333	1.0155
sbj4	0	0	0	0
sbj5	6.8977	24.5115	9.36356	2.78718
sbj6	7.93603	39.6999	10.0447	1.63357
sbj7	9.21381	36.1134	10.4102	1.68081
sbj8	4.89492	6.15031	8.96518	1.66525
sbj9	4.78842	7.39178	10.0038	0.807544
sbj10	4.97182	7.1594	10.1286	0.878418
sbj11	12.3711	91.6287	11.7769	1.18786
sbj12	6.65706	29.9854	9.33209	0.932586
sbj13	7.8652	35.3669	10.0115	2.15052
sbj14	6.77664	10.5526	10.8022	2.73221

## Sheet: Intervention arm
PRE	STD	PeaK	Frequency	Area	RMS_Ext	RMS_Flx	Co_cont
sbj1	2.62278	1.58265	9.37778	0.138583	0.0657572	0.0102959	15.5742
sbj2	1.64638	0.500213	7.51111	0.159213	0.0159232	0.00441411	27.7262
sbj3	1.17311	0.232176	9.86667	0.0986479	0.0323337	0.00731836	22.698
sbj4	0	0	0	0	0.0218545	0.00804499	37.0064
sbj5	2.19905	1.1076	10.0889	0.228852	0.0230856	0.00679061	30.1106
sbj6	1.86388	0.805401	7.2	0.424924	0.0206656	0.00647736	31.3037
sbj7	1.50162	0.387673	8.97778	0.191289	0.0853173	0.00605754	7.23725
sbj8	1.65067	0.506243	8.48889	0.256174	0.0323894	0.0144512	43.2941
sbj9	1.89047	0.50821	8.88889	0.318285	0.0584017	0.00548947	9.43136
sbj10	1.99679	0.917672	10	0.0693505	0.0185981	0.0234084	125.979
sbj11	1.51379	0.349952	9.28889	0.102422	0.0413286	0.0074977	18.1376
sbj12	1.34793	0.610407	10	0.0150138	0.0100783	0.00559715	55.5513
sbj13	4.03149	3.37279	9.28889	0.890726	0.0174941	0.0116192	66.471
sbj14	2.37889	0.697127	9.46667	0.27419	0.063126	0.00655596	10.3831
POST
sbj1	3.8041	6.24649	11.4667	0.453193	0.0878961	0.0142026	16.4833
sbj2	1.41385	0.339694	8.4	0.106252	0.0087812	0.00447601	52.8197
sbj3	1.08667	0.179106	9.51111	0.0549252	0.030192	0.00750796	25.3821
sbj4	0	0	0	0	0.0315359	0.0161021	52.2228
sbj5	2.1124	1.36902	8.97778	0.227491	0.0191635	0.00643804	34.12
sbj6	2.1227	0.931847	7.42222	0.326827	0.0133155	0.00877284	65.7726
sbj7	1.48133	0.487067	8.62222	0.194943	0.0864632	0.0136306	15.7938
sbj8	2.15535	0.83777	7.95556	0.489953	0.0416949	0.0134516	32.2774
sbj9	1.40779	0.279193	8.66667	0.301531	0.0476186	0.00984618	20.6695
sbj10	2.30167	1.18196	9.86667	0.217257	0.0195948	0.0256438	125.901
sbj11	3.00174	2.12072	9.73333	0.424471	0.0804887	0.00838786	10.8897
sbj12	1.13453	0.400353	9.68889	0.0351279	0.0111677	0.0146612	131.329
sbj13	2.90146	2.35578	9.2	0.536206	0.0166672	0.0080399	48.3329
sbj14	3.74106	3.94833	8.26667	4.01486	0.0962544	0.0107004	11.6323
