# Supplementary material for: Tremor, finger and hand dexterity and force steadiness, do not change after mental fatigue in healthy humans
Source: PLoS One. 2022 Aug 10;17(8):e0272033. doi: 10.1371/journal.pone.0272033 (PMC9365124; doi:10.1371/journal.pone.0272033)
Supplement: S4 File — (XLSX) [file pone.0272033.s004.xlsx]

## Sheet: Scores
Control		Intervention								Control		Intervention
PRE	POST	PRE	POST							PRE	POST	PRE	POST
RABBIA:	RABBIA:	RABBIA:	RABBIA:		pre-post	pre-post	pre-pre	post-post		TENSIONE:	TENSIONE:	TENSIONE:	TENSIONE:		pre-post	pre-post	pre-pre	post-post
1	1	1	2		1	0.0553092	0.82016	0.0341791		1	1	1	3		0.353481	0.067416	0.42312	0.994182
1	4	3	7							1	1	4	6
2	2	4	4							1	1	6	1
1	1	1	3							1	1	1	1
2	3	1	4							1	2	1	1
2	2	2	5							4	4	1	1
2	1	8	3							1	1	10	6
1	1	1	3							1	1	3	2
1	2	6	7							1	1	4	1
4	3	3	2							2	2	1	1
3	3	1	1							5	5	1	1
1	1	2	6							1	1	2	1
2	1	1	2							2	1	4	1
7	8	2	9							3	3	6	3
6	3									11	6
2.4	2.4	2.57143	4.14286							2.4	2.06667	3.21429	2.07143
1.88225	1.84391	2.13809	2.34872							2.69391	1.66762	2.69411	1.8172
Control		Intervention								Control		Intervention
PRE	POST	PRE	POST							PRE	POST	PRE	POST
DEPRESSIONE:	DEPRESSIONE:	DEPRESSIONE:	DEPRESSIONE:		pre-post	pre-post	pre-pre	post-post		FATICA:	FATICA:	FATICA:	FATICA:		pre-post	pre-post	pre-pre	post-post
1	1	1	2		1	0.189381	0.145061	0.784567		3	8	3	10		0.11707	0.00155349	0.341287	0.00184656
1	1	2	1							2	2	8	13
1	1	7	1							5	5	6	15
1	1	1	1							8	5	3	13
1	1	1	1							1	2	3	8
3	1	1	1							3	6	3	6
1	1	10	1							3	8	13	9
1	1	1	1							6	6	7	10
1	1	7	5							6	10	4	9
2	1	1	1							7	12	4	8
1	1	1	1							4	4	5	5
1	1	3	4							4	4	12	14
1	1	1	1							5	1	4	6
4	9	4	5							7	9	4	17
5	3									6	6
1.66667	1.66667	2.92857	1.85714							4.66667	5.86667	5.64286	10.2143
1.29099	2.09307	2.97332	1.56191							2.02367	3.11372	3.29585	3.66225
Control		Intervention								Control		Intervention
PRE	POST	PRE	POST							PRE	POST	PRE	POST
VIGORE:	VIGORE:	VIGORE:	VIGORE:		pre-post	pre-post	pre-pre	post-post		CONFUSIONE:	CONFUSIONE:	CONFUSIONE:	CONFUSIONE:		pre-post	pre-post	pre-pre	post-post
15	14	7	1		0.0168679	0.000324401	0.141713	0.329891		2	1	1	6		0.103814	0.881866	0.82792	0.26362
8	5	13	8							4	3	3	5
9	4	14	6							1	1	9	4
5	6	14	7							1	1	2	5
16	15	14	9							2	1	1	1
14	11	10	7							6	4	4	1
5	3	15	11							1	1	10	4
8	8	17	13							1	1	1	2
8	4	10	9							5	3	3	1
9	6	12	5							4	5	1	1
13	9	7	10							1	2	1	1
12	10	7	2							1	1	2	9
9	13	11	8							3	2	3	3
12	9	17	3							4	5	4	4
8	9									9	6
10.0667	8.4	12	7.07143							3	2.46667	3.21429	3.35714
3.41147	3.7569	3.4641	3.42983							2.36039	1.76743	2.88707	2.40535
Control		Intervention								Control		Intervention
PRE	POST	PRE	POST							PRE	POST	PRE	POST
FELICITA':	FELICITA':	FELICITA':	FELICITA':		pre-post	pre-post	pre-pre	post-post		CALMA:	CALMA:	CALMA:	CALMA:		pre-post	pre-post	pre-pre	post-post
17	16	10	4		0.119577	0.000162302	0.441126	0.00300513		15	15	13	5		0.780443	0.031822	0.708742	0.042561
12	10	10	8							14	14	10	6
10	9	13	8							11	14	13	10
11	10	8	7							11	12	13	8
13	12	12	8							13	5	12	10
13	12	4	1							14	13	16	13
9	7	12	9							9	9	6	11
8	9	13	13							12	7	14	11
9	8	7	6							12	12	10	11
8	9	10	5							10	12	14	11
11	10	10	4							9	12	15	8
13	14	9	5							14	15	8	9
10	10	9	10							9	11	9	8
8	6	12	7							10	8	10	11
8	10									6	14
10.6667	10.1333	9.92857	6.78571							11.2667	11.5333	11.6429	9.42857
2.58199	2.55976	2.49505	2.96592							2.49189	3.02056	2.8718	2.20887

## Sheet: Sheet1
		Control		Intervention
		PRE	POST	PRE	POST
	RABBIA:	1.88225	1.84391	2.13809	2.34872
	TENSIONE:	2.69391	1.66762	2.69411	1.8172
	DEPRESSIONE:	1.29099	2.09307	2.97332	1.56191
	FATICA:	2.02367	3.11372	3.29585	3.66225
	VIGORE:	3.41147	3.7569	3.4641	3.42983
	CONFUSIONE:	2.36039	1.76743	2.88707	2.40535
	FELICITA':	2.58199	2.55976	2.49505	2.96592
	CALMA:	2.49189	3.02056	2.8718	2.20887
		Control	Intervention
	Anger	1.86308	2.2434
	Tension	2.18076	2.25565
	Depression	1.69203	2.26762
	Fatigue	2.56869	3.47905
	Vigour	3.58418	3.44697
	Confusion	2.06391	2.64621
	Happyness	2.57088	2.73049
	Calmness	2.75623	2.54034
