# Supplementary material for: Tremor, finger and hand dexterity and force steadiness, do not change after mental fatigue in healthy humans
Source: PLoS One. 2022 Aug 10;17(8):e0272033. doi: 10.1371/journal.pone.0272033 (PMC9365124; doi:10.1371/journal.pone.0272033)
Supplement: S5 File — (XLS) [file pone.0272033.s005.xls]

## Sheet: All Sbjs Control
PRE	C_time 01	C_time 02	C_time average		Buzztime 01	Buzztime 02	C_time average
SBJ1	0.796875	1.95215	1.37451		35.5854	33.3973	34.4914
SBJ2	2.60303	1.29541	1.94922		33.858	39.3858	36.6219
SBJ3	2.87598	1.92334	2.39966		41.1708	42.7063	41.9386
SBJ4	0.205078	0.141113	0.173096		51.1324	58.5797	54.856
SBJ5	1.72607	2.18164	1.95386		29.5585	28.8676	29.2131
SBJ6	0	0	0		92.3225	101.344	96.833
SBJ7	0.00146484	0.182129	0.0917969		15.2111	20.7294	17.9702
SBJ8	2.73486	0.11377	1.42432		81.19	66.0269	73.6084
SBJ9	1.0459	2.90771	1.97681		30.1631	30.4798	30.3215
SBJ10	0.925293	0.209473	0.567383		34.5489	30.0192	32.2841
SBJ11	1.61768	0.684082	1.15088		28.4165	23.8388	26.1276
SBJ12	1.26807	1.39941	1.33374		42.4184	49.7505	46.0845
SBJ13	5.52637	1.02734	3.27686		54.6833	53.3205	54.0019
SBJ14	1.31592	0.112305	0.714111		46.1804	46.8714	46.5259
			1.3133				44.3484
			1.25231				20.5791
POST
SBJ1	1.24023	0.427246	0.83374		34.9808	32.3225	33.6516
SBJ2	2.78418	0.365723	1.57495		45.2591	46.0653	45.6622
SBJ3	1.55127	1.33398	1.44263		37.9175	39.0595	38.4885
SBJ4	0.081543	0.299805	0.190674		59.6545	57.5048	58.5797
SBJ5	0.879883	0.382324	0.631104		25.5278	27.8695	26.6987
SBJ6	0	0	0		86.9482	87.3321	87.1401
SBJ7	0.097168	0.142578	0.119873		12.714	16.6987	14.7063
SBJ8	0.182129	0.0214844	0.101807		59.5202	55.2207	57.3704
SBJ9	0.769043	1.0625	0.915771		31.4012	33.2438	32.3225
SBJ10	0.544434	0.116211	0.330322		35.1536	32.2457	33.6996
SBJ11	0.861816	0.268555	0.565186		24.0978	23.0326	23.5652
SBJ12	0.673828	1.00391	0.838867		42.4184	50.7869	46.6027
SBJ13	0.44873	0.117676	0.283203		44.7217	50.7869	47.7543
SBJ14	0.529785	0.913086	0.721436		51.2476	44.2418	47.7447
			0.610683				42.4276
			0.61061				17.7765

## Sheet: All Sbjs Intervention
PRE	C_time 01	C_time 02	C_time average		Buzztime 01	Buzztime 02	Buzztime average
SBJ1	2.9082	1.65039	2.2793		42.1305	40.3071	41.2188
SBJ2	0.454102	0.742188	0.598145		141.075	110.096	125.585
SBJ3	2.14062	3.04199	2.59131		39.6353	38.1766	38.906
SBJ4	3.24268	2.34619	2.79443		59.8848	49.7121	54.7985
SBJ5	0.995117	1.97754	1.48633		121.19	98.119	109.655
SBJ6	0	0.137695	0.0688477		39.3858	50.5566	44.9712
SBJ7	5.18359	2.76562	3.97461		30.6334	27.476	29.0547
SBJ8	0	0.100586	0.050293		64.1843	52.0537	58.119
SBJ9	1.93555	0.229492	1.08252		49.9808	49.1747	49.5777
SBJ10	1.89697	1.45801	1.67749		57.2361	46.9866	52.1113
SBJ11	1.14307	0.79541	0.969238		41.9386	42.9942	42.4664
SBJ12	0.581055	0.0585938	0.319824		74.453	68.7908	71.6219
SBJ13	0.827148	0.424805	0.625977		41.0749	43.4741	42.2745
SBJ14	2.9126	0.898438	1.90552		61.881	60.1919	61.0365
	1.73005	1.18764	1.45884		61.7631	55.5792	58.6712
			1.22837				26.5224
POST
SBJ1	2.26807	1.82129	2.04468		35.5854	33.5509	34.5681
SBJ2	0.23877	0	0.119385		92.8215	80.8445	86.833
SBJ3	2.44141	1.14795	1.79468		41.3628	41.0749	41.2188
SBJ4	0.839355	1.47461	1.15698		83.9539	74.9712	79.4626
SBJ5	2.67871	0.730469	1.70459		100.653	78.2534	89.453
SBJ6	0	0	0		54.9328	40.499	47.7159
SBJ7	1.50684	3.60205	2.55444		27.3417	28.7524	28.047
SBJ8	0.545898	0.287598	0.416748		44.3378	41.8426	43.0902
SBJ9	0.570312	0.44873	0.509521		60.595	56.1612	58.3781
SBJ10	1.59766	0.379883	0.98877		60.0576	54.7025	57.38
SBJ11	0.910645	0.674316	0.79248		33.4741	35.7774	34.6257
SBJ12	0.185547	0.334473	0.26001		57.9079	65.5662	61.737
SBJ13	0.288574	0.67627	0.482422		41.8426	39.8177	40.8301
SBJ14	2.27637	2.07422	2.17529		62.3417	49.2898	55.8157
	1.16772	0.975133	1.07143		56.9434	51.5074	54.2254
			0.92036				19.1435
